# Supplementary material for: Surveys on Exposure to Reptile-Associated Salmonellosis (RAS) in the Piedmont Region—Italy
Source: Animals (Basel). 2022 Apr 1;12(7):906. doi: 10.3390/ani12070906 (PMC8996925; doi:10.3390/ani12070906)
Supplement: Supplementary file 1 [file animals-12-00906-s001.zip]

Archive with 1 entries (1 files):
- animals-1622382-supplementary.pdf
